# Supplementary material for: Semen proteomics reveals alterations in fertility-related proteins post-recovery from COVID-19
Source: Front Physiol. 2023 Nov 9;14:1212959. doi: 10.3389/fphys.2023.1212959 (PMC10665489; doi:10.3389/fphys.2023.1212959)
Supplement: Supplementary file 2 [file Table4.CSV]

Uniprot ID	Protein Name	Gene Name	FC	log2(FC)	raw.pval	-log10(P)
O75969	A-kinase anchor protein 3 (AKAP-3)	AKAP3	7.8241	2.9679	8.42E-05	4.0748
O76074	cGMP-specific 3',5'-cyclic phosphodiesterase	PDE5A	7.7649	2.957	2.46E-05	4.6094
Q8TCG1	Protein CIP2A (Cancerous inhibitor of PP2A) (p90 autoantigen)	CIP2A	6.2717	2.6489	8.85E-10	9.0533
P04279	Semenogelin-1	SEMG1	4.5968	2.2006	0.00013393	3.8731
P28799	Progranulin	GRN	4.3262	2.1131	1.71E-06	5.768
P0DOX5	Immunoglobulin gamma-1 heavy chain (Immunoglobulin gamma-1 heavy chain NIE)	IGG1	3.7999	1.9259	0.01301	1.8857
P49913	Cathelicidin antimicrobial peptide	CAMP	3.6555	1.8701	3.88E-07	6.4107
Q02383	Semenogelin-2 (Semenogelin II) (SGII)	SEMG2	3.4072	1.7686	0.0031328	2.5041
P17987	T-complex protein 1 subunit alpha (TCP-1-alpha) (CCT-alpha)	TCPA	3.2911	1.7186	0.00014295	3.8448
P20155	Serine protease inhibitor Kazal-type 2 (Acrosin-trypsin inhibitor) (Epididymis tissue protein Li 172) (HUSI-II)	ISK2	3.2778	1.7127	0.024731	1.6068
Q14990	Outer dense fiber protein 1 (Heat shock protein beta-10) (HspB10)	ODFP1	3.0932	1.6291	0.031782	1.4978
P54108	Cysteine-rich secretory protein 3 (CRISP-3) (Specific granule protein of 28 kDa) (SGP28)	CRIS3	3.0684	1.6175	0.0066932	2.1744
P03973	Antileukoproteinase	SLPI	2.9952	1.5827	0.0021637	2.6648
P20827	Ephrin-A1	EFNA1	2.8118	1.4915	7.82E-05	4.1068
P84243	Histone H3.3	H33	2.7964	1.4836	9.89E-05	4.0047
P25311	Zinc-alpha-2-glycoprotein (Zn-alpha-2-GP) (Zn-alpha-2-glycoprotein)	ZA2G	2.7941	1.4824	3.71E-08	7.431
P01034	Cystatin-C (Cystatin-3) (Gamma-trace) (Neuroendocrine basic polypeptide) (Post-gamma-globulin)	CYTC	2.7548	1.462	9.99E-05	4.0005
P13987	CD59 glycoprotein	CD59	2.7213	1.4443	0.0034678	2.4599
Q8WXA2	Prostate and testis expressed protein 1	PATE1	2.6584	1.4106	0.0065828	2.1816
P62805	Histone H4	H4	2.5939	1.3751	0.00059902	3.2226
Q14508	WAP four-disulfide core domain protein 2	WFDC2	2.467	1.3027	0.00079498	3.0996
Q9BZQ8	Protein Niban 1 (Cell growth-inhibiting gene 39 protein) (Protein FAM129A)	NIBA1	2.4365	1.2848	0.00073938	3.1311
Q8NBJ4	Golgi membrane protein 1 (Golgi membrane protein GP73) (Golgi phosphoprotein 2)	GOLM1	2.3582	1.2377	0.013728	1.8624
O60888	Protein CutA (Acetylcholinesterase-associated protein) (Brain acetylcholinesterase putative membrane anchor)	CUTA	2.3458	1.2301	4.38E-05	4.3583
P17931	Galectin-3	LEG3	2.306	1.2054	3.27E-05	4.4861
Q96QV6	Histone H2A type 1-A (H2A-clustered histone 1) (Histone H2A/r)	H2A1A	2.1572	1.1091	0.0025274	2.5973
P35527	Keratin, type I cytoskeletal 9 (Cytokeratin-9) (CK-9) (Keratin-9) (K9)	K1C9	2.1417	1.0988	0.024503	1.6108
P22748	Carbonic anhydrase 4 (EC 4.2.1.1) (Carbonate dehydratase IV) (Carbonic anhydrase IV) (CA-IV)	CAH4	2.1313	1.0917	0.00013625	3.8657
P12273	Prolactin-inducible protein (Gross cystic disease fluid protein 15) (GCDFP-15) (Prolactin-induced protein) (Secretory actin-binding protein) (SABP) (gp17)	PIP	2.0914	1.0645	0.021696	1.6636
P20142	Gastricsin (EC 3.4.23.3) (Pepsinogen C)	PEPC	2.0456	1.0325	0.0012219	2.913
P07288	Prostate-specific antigen (PSA) (EC 3.4.21.77) (Gamma-seminoprotein) (Seminin) (Kallikrein-3) (P-30 antigen) (Semenogelase)	KLK3	1.9061	0.93064	0.014021	1.8532
O43278	Kunitz-type protease inhibitor 1 (Hepatocyte growth factor activator inhibitor type 1) (HAI-1)	SPIT1	1.8986	0.92495	0.0030292	2.5187
P61916	NPC intracellular cholesterol transporter 2	NPC2	1.8762	0.90784	0.0023796	2.6235
Q96FJ2	Dynein light chain 2, cytoplasmic (8 kDa dynein light chain b) (DLC8b) (Dynein light chain LC8-type 2)	DYL2	1.874	0.90615	0.0060498	2.2183
P68104	Elongation factor 1-alpha 1	EF1A1	1.8614	0.89636	8.64E-05	4.0636
P49368	T-complex protein 1 subunit gamma (TCP-1-gamma) (CCT-gamma) (hTRiC5)	TCPG	1.8547	0.89121	0.0013524	2.8689
P34096	Ribonuclease 4 (RNase 4) (EC 3.1.27.-)	RNAS4	1.8278	0.87009	0.00052855	3.2769
P22392	Nucleoside diphosphate kinase B (NDK B) (NDP kinase B) (EC 2.7.4.6) (C-myc purine-binding transcription factor PUF) (Histidine protein kinase NDKB) (EC 2.7.13.3) (nm23-H2)	NDKB	1.8265	0.86908	0.019785	1.7037
P56851	Epididymal secretory protein E3-beta	EP3B	1.7666	0.821	0.046337	1.3341
P61224	Ras-related protein Rap-1b (EC 3.6.5.2) (GTP-binding protein smg p21B)	RAP1B	1.7605	0.81601	0.00034273	3.465
Q99988	Growth/differentiation factor 15	GDF15	1.7594	0.81512	0.033198	1.4789
Q9UBR2	Cathepsin Z (EC 3.4.18.1) (Cathepsin P) (Cathepsin X)	CATZ	1.7576	0.81361	0.0028466	2.5457
P35908	Keratin, type II cytoskeletal 2 epidermal	K22E	1.7522	0.80918	0.048593	1.3134
P58499	Protein FAM3B (Cytokine-like protein 2-21) (Pancreatic-derived factor) (PANDER)	FAM3B	1.7502	0.80754	0.01037	1.9842
P60660	Myosin light polypeptide 6	MYL6	1.7369	0.79651	0.0033094	2.4803
O00584	Ribonuclease T2 (EC 4.6.1.19) (Ribonuclease 6)	RNT2	1.7323	0.79271	0.00023315	3.6324
P60709	Actin, cytoplasmic 1 (EC 3.6.4.-) (Beta-actin) [Cleaved into: Actin, cytoplasmic 1, N-terminally processed]	ACTB	1.6983	0.76407	0.0027527	2.5602
O43291	Kunitz-type protease inhibitor 2 (Hepatocyte growth factor activator inhibitor type 2) (HAI-2) (Placental bikunin)	SPIT2	1.6948	0.76115	0.011355	1.9448
P49773	Adenosine 5'-monophosphoramidase HINT1	HINT1	1.6894	0.75651	0.00032647	3.4862
Q06481	Amyloid beta precursor like protein 2	APLP2	1.6783	0.74704	0.048193	1.317
P17900	Ganglioside GM2 activator	SAP3	1.6761	0.7451	0.00073253	3.1352
Q9HAT2	Sialate O-acetylesterase	SIAE	1.674	0.74326	1.94E-05	4.7126
P80303	Nucleobindin-2	NUCB2	1.6332	0.70773	0.048728	1.3122
P48745	CCN family member 3	CCN3	1.5997	0.67783	0.017042	1.7685
P07108	Acyl-CoA-binding protein (ACBP) (Diazepam-binding inhibitor) (DBI) (Endozepine) (EP)	ACBP	1.593	0.67177	0.018164	1.7408
P12830	Cadherin-1 (CAM 120/80) (Epithelial cadherin) (E-cadherin) (Uvomorulin) (CD antigen CD324) [Cleaved into: E-Cad/CTF1; E-Cad/CTF2; E-Cad/CTF3]	CADH1	1.5611	0.64259	0.004582	2.3389
Q14507	Epididymal secretory protein E3-alpha	EP3A	1.5414	0.62425	0.029261	1.5337
P07602	Prosaposin	SAP	1.526	0.60972	0.04342	1.3623
Q8WUM4	Programmed cell death 6-interacting protein	PDC6I	0.66134	-0.59654	0.039982	1.3981
Q13332	Receptor-type tyrosine-protein phosphatase S (R-PTP-S) (EC 3.1.3.48) (Receptor-type tyrosine-protein phosphatase sigma) (R-PTP-sigma)	PTPRS	0.66048	-0.5984	0.017763	1.7505
Q8WVQ1	Soluble calcium-activated nucleotidase 1 (SCAN-1) (EC 3.6.1.6) (Apyrase homolog) (Putative MAPK-activating protein PM09) (Putative NF-kappa-B-activating protein 107)	CANT1	0.6601	-0.59924	0.014614	1.8352
P15144	Aminopeptidase N (AP-N)	AMPN	0.6284	-0.67024	0.019366	1.713
P00558	Phosphoglycerate kinase 1 (EC 2.7.2.3) (Cell migration-inducing gene 10 protein) (Primer recognition protein 2) (PRP 2)	PGK1	0.61949	-0.69085	0.0014572	2.8365
P62258	14-3-3 protein epsilon (14-3-3E)	1433E	0.60645	-0.72153	0.0045428	2.3427
Q96KP4	Cytosolic non-specific dipeptidase (EC 3.4.13.18) (CNDP dipeptidase 2) (Glutamate carboxypeptidase-like protein 1) (Peptidase A) (Threonyl dipeptidase)	CNDP2	0.60265	-0.73061	0.0089354	2.0489
P55072	Transitional endoplasmic reticulum ATPase (TER ATPase) (EC 3.6.4.6) (15S Mg(2+)-ATPase p97 subunit) (Valosin-containing protein) (VCP)	TERA	0.57555	-0.79698	0.0073038	2.1365
P48723	Heat shock 70 kDa protein 13	HSP13	0.57241	-0.80488	0.025207	1.5985
P27487	Dipeptidyl peptidase 4	DPP4	0.5676	-0.81705	0.0026694	2.5736
P54802	Alpha-N-acetylglucosaminidase	ANAG	0.56172	-0.83208	0.0070905	2.1493
O00468	Agrin [Cleaved into: Agrin N-terminal 110 kDa subunit; Agrin C-terminal 110 kDa subunit; Agrin C-terminal 90 kDa fragment (C90); Agrin C-terminal 22 kDa fragment (C22)]	AGRIN	0.54867	-0.866	0.0034115	2.467
Q04609	Glutamate carboxypeptidase 2	FOLH1	0.53031	-0.91509	0.036014	1.4435
Q7Z4W1	L-xylulose reductase (XR)	DCXR	0.51628	-0.95377	0.029651	1.528
Q01518	Adenylyl cyclase-associated protein 1 (CAP 1)	CAP1	0.51313	-0.96261	0.0020633	2.6854
P05155	Plasma protease C1 inhibitor (C1 Inh) (C1Inh) (C1 esterase inhibitor) (C1-inhibiting factor) (Serpin G1)	IC1	0.50145	-0.99582	0.014471	1.8395
P00441	Superoxide dismutase [Cu-Zn] (EC 1.15.1.1) (Superoxide dismutase 1) (hSod1)	SODC	0.49355	-1.0187	0.0028061	2.5519
P0DP25	Calmodulin-3	CALM3	0.48627	-1.0402	0.00332	2.4789
P11047	Laminin subunit gamma-1	LAMC1	0.38662	-1.371	2.42E-06	5.6168
O15230	Laminin subunit alpha-5 (Laminin-10 subunit alpha) (Laminin-11 subunit alpha) (Laminin-15 subunit alpha)	LAMA5	0.13563	-2.8823	4.12E-08	7.3852
Q96JG6	Syndetin (Coiled-coil domain-containing protein 132) (EARP/GARPII complex subunit VPS50)	VPS50	0.092627	-3.4324	1.37E-06	5.8621
