# Supplementary material for: Semen proteomics reveals alterations in fertility-related proteins post-recovery from COVID-19
Source: Front Physiol. 2023 Nov 9;14:1212959. doi: 10.3389/fphys.2023.1212959 (PMC10665489; doi:10.3389/fphys.2023.1212959)
Supplement: Supplementary file 3 [file Table3.CSV]

Uniprot ID	Protein names	Gene name	FC	log2(FC)	raw.pval	-log10(P)
P31947	14-3-3 protein sigma (Epithelial cell marker protein 1) (Stratifin)	1433S	2.1105	1.0776	0.00058209	3.235
P63104	14-3-3 protein zeta/delta (Protein kinase C inhibitor protein 1) (KCIP-1)	1433Z	1.5959	0.67441	0.0043167	2.3649
P07108	Acyl-CoA-binding protein (ACBP) (Diazepam-binding inhibitor) (DBI) (Endozepine) (EP)	ACBP	1.7443	0.80261	0.012319	1.9094
P12821	Angiotensin-converting enzyme (ACE) (EC 3.4.15.1) (Dipeptidyl carboxypeptidase I) (Kininase II) (CD antigen CD143) [Cleaved into: Angiotensin-converting enzyme, soluble form]	ACE	0.53803	-0.89425	0.00058328	3.2341
P53396	ATP-citrate synthase (EC 2.3.3.8) (ATP-citrate (pro-S-)-lyase) (ACL) (Citrate cleavage enzyme)	ACLY	0.44612	-1.1645	0.0040667	2.3908
O75969	A-kinase anchor protein 3 (AKAP-3) (A-kinase anchor protein 110 kDa) (AKAP 110) (Cancer/testis antigen 82) (CT82) (Fibrous sheath protein of 95 kDa) (FSP95) (Fibrousheathin I) (Fibrousheathin-1) (Protein kinase A-anchoring protein 3) (PRKA3) (Sperm oocyte-binding protein)	AKAP3	6.1843	2.6286	0.00075472	3.1222
P54802	Alpha-N-acetylglucosaminidase (EC 3.2.1.50) (N-acetyl-alpha-glucosaminidase) (NAG) [Cleaved into: Alpha-N-acetylglucosaminidase 82 kDa form; Alpha-N-acetylglucosaminidase 77 kDa form]	ANAG	0.45545	-1.1346	0.00030438	3.5166
Q92484	Acid sphingomyelinase-like phosphodiesterase 3a (ASM-like phosphodiesterase 3a) (EC 3.1.4.-)	ASM3A	2.0989	1.0696	0.018267	1.7383
P06576	ATP synthase subunit beta, mitochondrial (EC 7.1.2.2) (ATP synthase F1 subunit beta)	ATPB	4.9213	2.299	0.0024617	2.6088
O75882	Attractin (DPPT-L) (Mahogany homolog)	ATRN	0.51343	-0.96176	6.13E-05	4.2125
Q9UHI8	A disintegrin and metalloproteinase with thrombospondin motifs 1 (ADAM-TS 1) (ADAM-TS1) (ADAMTS-1) (EC 3.4.24.-) (METH-1)	ATS1	0.4654	-1.1035	0.028732	1.5416
O43286	Beta-1,4-galactosyltransferase 5 (Beta-1,4-GalTase 5) (Beta4Gal-T5) (b4Gal-T5) (EC 2.4.1.-) (Beta-1,4-GalT II) (Glucosylceramide beta-1,4-galactosyltransferase) (EC 2.4.1.274) (Lactosylceramide synthase) (LacCer synthase) (UDP-Gal:beta-GlcNAc beta-1,4-galactosyltransferase 5) (UDP-galactose:beta-N-acetylglucosamine beta-1,4-galactosyltransferase 5)	B4GT5	0.65696	-0.60611	0.012587	1.9001
P54289	Voltage-dependent calcium channel subunit alpha-2/delta-1 (Voltage-gated calcium channel subunit alpha-2/delta-1) [Cleaved into: Voltage-dependent calcium channel subunit alpha-2-1; Voltage-dependent calcium channel subunit delta-1]	CA2D1	1.9686	0.97719	0.008137	2.0895
P12830	Cadherin-1 (CAM 120/80) (Epithelial cadherin) (E-cadherin) (Uvomorulin) (CD antigen CD324) [Cleaved into: E-Cad/CTF1; E-Cad/CTF2; E-Cad/CTF3]	CADH1	1.5832	0.66286	0.037058	1.4311
P22748	Carbonic anhydrase 4 (EC 4.2.1.1) (Carbonate dehydratase IV) (Carbonic anhydrase IV) (CA-IV)	CAH4	1.8601	0.89536	0.017563	1.7554
P0DP25	Calmodulin-3	CALM3	0.36496	-1.4542	6.81E-06	5.1671
P49913	Cathelicidin antimicrobial peptide (18 kDa cationic antimicrobial protein) (CAP-18) (hCAP-18) [Cleaved into: Antibacterial peptide FALL-39 (FALL-39 peptide antibiotic); Antibacterial peptide LL-37]	CAMP	3.0315	1.6	7.86E-05	4.1044
Q01518	Adenylyl cyclase-associated protein 1 (CAP 1)	CAP1	0.56514	-0.82332	0.0082335	2.0844
P07339	Cathepsin D (EC 3.4.23.5) [Cleaved into: Cathepsin D light chain; Cathepsin D heavy chain]	CATD	1.6779	0.74666	0.017967	1.7455
P60033	CD81 antigen (26 kDa cell surface protein TAPA-1) (Target of the antiproliferative antibody 1) (Tetraspanin-28) (Tspan-28) (CD antigen CD81)	CD81	0.57584	-0.79627	0.034432	1.463
Q8TCG1	Protein CIP2A (Cancerous inhibitor of PP2A) (p90 autoantigen)	CIP2A	4.4922	2.1674	0.0010961	2.9602
P13942	Collagen alpha-2(XI) chain	COBA2	0.26183	-1.9333	0.040639	1.3911
Q9NQ79	Cartilage acidic protein 1 (68 kDa chondrocyte-expressed protein) (CEP-68) (ASPIC)	CRAC1	0.47532	-1.073	0.011596	1.9357
P54108	Cysteine-rich secretory protein 3 (CRISP-3) (Specific granule protein of 28 kDa) (SGP28)	CRIS3	3.3887	1.7607	0.03495	1.4566
O60888	Protein CutA (Acetylcholinesterase-associated protein) (Brain acetylcholinesterase putative membrane anchor)	CUTA	1.6358	0.70999	0.012743	1.8947
P01034	Cystatin-C (Cystatin-3) (Gamma-trace) (Neuroendocrine basic polypeptide) (Post-gamma-globulin)	CYTC	2.0541	1.0385	0.0062508	2.2041
P01036	Cystatin-S (Cystatin-4) (Cystatin-SA-III) (Salivary acidic protein 1)	CYTS	3.5165	1.8141	0.047963	1.3191
Q14118	Dystroglycan 1 (Dystroglycan) (Dystrophin-associated glycoprotein 1) [Cleaved into: Alpha-dystroglycan (Alpha-DG); Beta-dystroglycan (Beta-DG)]	DAG1	0.4898	-1.0297	3.76E-05	4.4252
Q7Z4W1	L-xylulose reductase (XR) (EC 1.1.1.10) (Carbonyl reductase II) (Dicarbonyl/L-xylulose reductase) (Kidney dicarbonyl reductase) (kiDCR) (Short chain dehydrogenase/reductase family 20C member 1) (Sperm surface protein P34H)	DCXR	0.60042	-0.73596	0.0011956	2.9224
P68104	Elongation factor 1-alpha 1 (EF-1-alpha-1) (Elongation factor Tu) (EF-Tu) (Eukaryotic elongation factor 1 A-1) (eEF1A-1) (Leukocyte receptor cluster member 7)	EF1A1	1.9403	0.95627	2.98E-05	4.5255
P13639	Elongation factor 2 (EF-2)	EF2	3.1064	1.6352	0.011802	1.928
P20827	Ephrin-A1 (EPH-related receptor tyrosine kinase ligand 1) (LERK-1) (Immediate early response protein B61) (Tumor necrosis factor alpha-induced protein 4) (TNF alpha-induced protein 4) [Cleaved into: Ephrin-A1, secreted form]	EFNA1	2.3046	1.2045	0.0038287	2.4169
P09467	Fructose-1,6-bisphosphatase 1 (FBPase 1) (EC 3.1.3.11) (D-fructose-1,6-bisphosphate 1-phosphohydrolase 1) (Liver FBPase)	F16P1	1.6306	0.70542	0.027686	1.5577
P58499	Protein FAM3B (Cytokine-like protein 2-21) (Pancreatic-derived factor) (PANDER)	FAM3B	1.6577	0.72917	0.020934	1.6792
P04066	Tissue alpha-L-fucosidase (EC 3.2.1.51) (Alpha-L-fucosidase I) (Alpha-L-fucoside fucohydrolase 1) (Alpha-L-fucosidase 1)	FUCO	0.53156	-0.91169	0.00011732	3.9306
Q14697	Neutral alpha-glucosidase AB (EC 3.2.1.207) (Alpha-glucosidase 2) (Glucosidase II subunit alpha)	GANAB	0.44525	-1.1673	0.00022991	3.6384
Q99988	Growth/differentiation factor 15 (GDF-15) (Macrophage inhibitory cytokine 1) (MIC-1) (NSAID-activated gene 1 protein) (NAG-1) (NSAID-regulated gene 1 protein) (NRG-1) (Placental TGF-beta) (Placental bone morphogenetic protein) (Prostate differentiation factor)	GDF15	2.2462	1.1675	0.0066688	2.1759
P50395	Rab GDP dissociation inhibitor beta (Rab GDI beta) (Guanosine diphosphate dissociation inhibitor 2) (GDI-2)	GDIB	1.6843	0.75216	0.011354	1.9448
Q8NBJ4	Golgi membrane protein 1 (Golgi membrane protein GP73) (Golgi phosphoprotein 2)	GOLM1	2.4826	1.3118	0.011839	1.9267
P28799	Progranulin (PGRN) (Acrogranin) (Epithelin precursor) (Glycoprotein of 88 Kda) (GP88) (Glycoprotein 88) (Granulin precursor) (PC cell-derived growth factor) (PCDGF) (Proepithelin) (PEPI) [Cleaved into: Paragranulin; Granulin-1 (Granulin G); Granulin-2 (Granulin F); Granulin-3 (Epithelin-2) (Granulin B); Granulin-4 (Epithelin-1) (Granulin A); Granulin-5 (Granulin C); Granulin-6 (Granulin D); Granu…	GRN	2.2968	1.1997	0.004478	2.3489
P00390	Glutathione reductase, mitochondrial (GR) (GRase) (EC 1.8.1.7)	GSHR	1.921	0.94186	0.0025322	2.5965
P49773	Adenosine 5'-monophosphoramidase HINT1 (EC 3.9.1.-) (Desumoylating isopeptidase HINT1) (EC 3.4.22.-) (Histidine triad nucleotide-binding protein 1) (Protein kinase C inhibitor 1) (Protein kinase C-interacting protein 1) (PKCI-1)	HINT1	2.0034	1.0025	2.17E-05	4.6645
P48723	Heat shock 70 kDa protein 13 (Microsomal stress-70 protein ATPase core) (Stress-70 protein chaperone microsome-associated 60 kDa protein)	HSP13	0.50961	-0.97254	0.0016379	2.7857
P54652	Heat shock-related 70 kDa protein 2 (Heat shock 70 kDa protein 2)	HSP72	1.6777	0.74649	0.04404	1.3561
P17066	Heat shock 70 kDa protein 6 (Heat shock 70 kDa protein B')	HSP76	1.6483	0.72096	0.03052	1.5154
P0DOX5	Immunoglobulin gamma-1 heavy chain (Immunoglobulin gamma-1 heavy chain NIE)	IGG1	4.5381	2.1821	0.037375	1.4274
P01860	Immunoglobulin heavy constant gamma 3 (HDC) (Heavy chain disease protein) (Ig gamma-3 chain C region)	IGHG3	3.1459	1.6535	0.033012	1.4813
P20155	Serine protease inhibitor Kazal-type 2 (Acrosin-trypsin inhibitor) (Epididymis tissue protein Li 172) (HUSI-II)	ISK2	4.5814	2.1958	0.0072742	2.1382
P35527	Keratin, type I cytoskeletal 9 (Cytokeratin-9) (CK-9) (Keratin-9) (K9)	K1C9	6.4953	2.6994	0.00091867	3.0368
P35908	Keratin, type II cytoskeletal 2 epidermal (Cytokeratin-2e) (CK-2e) (Epithelial keratin-2e) (Keratin-2 epidermis) (Keratin-2e) (K2e) (Type-II keratin Kb2)	K22E	2.9908	1.5805	0.0057274	2.242
P04264	Keratin, type II cytoskeletal 1 (67 kDa cytokeratin) (Cytokeratin-1) (CK-1) (Hair alpha protein) (Keratin-1) (K1) (Type-II keratin Kb1)	K2C1	3.2809	1.7141	0.020594	1.6863
O15230	Laminin subunit alpha-5 (Laminin-10 subunit alpha) (Laminin-11 subunit alpha) (Laminin-15 subunit alpha)	LAMA5	0.1324	-2.917	2.70E-06	5.5689
P11047	Laminin subunit gamma-1	LAMC1	0.35789	-1.4824	0.025073	1.6008
P13473	Lysosome-associated membrane glycoprotein 2 (LAMP-2) (Lysosome-associated membrane protein 2) (CD107 antigen-like family member B) (LGP-96) (CD antigen CD107b)	LAMP2	1.5868	0.66616	0.041525	1.3817
P07864	L-lactate dehydrogenase C chain (LDH-C) (EC 1.1.1.27) (Cancer/testis antigen 32) (CT32) (LDH testis subunit) (LDH-X)	LDHC	0.62762	-0.67205	0.041247	1.3846
O00339	Matrilin-2	MATN2	0.34369	-1.5408	0.00015765	3.8023
O43451	Maltase-glucoamylase (Alpha-1,4-glucosidase) (EC 3.2.1.20)	MGA	0.6486	-0.62461	0.02595	1.5859
Q9BZQ8	Protein Niban 1 (Cell growth-inhibiting gene 39 protein) (Protein FAM129A)	NIBA1	1.679	0.74756	0.02126	1.6724
Q02818	Nucleobindin-1 (CALNUC)	NUCB1	0.44217	-1.1773	0.0015061	2.8222
Q14990	Outer dense fiber protein 1 (Heat shock protein beta-10) (HspB10)	ODFP1	4.006	2.0022	0.012999	1.8861
Q8WXA2	Prostate and testis expressed protein 1	PATE1	2.5662	1.3596	0.019733	1.7048
Q8WUM4	Programmed cell death 6-interacting protein (PDCD6-interacting protein) (ALG-2-interacting protein 1) (ALG-2-interacting protein X) (Hp95)	PDC6I	0.5391	-0.89139	0.021263	1.6724
O76074	cGMP-specific 3',5'-cyclic phosphodiesterase (EC 3.1.4.35) (cGMP-binding cGMP-specific phosphodiesterase) (CGB-PDE)	PDE5A	4.5667	2.1912	0.031171	1.5062
Q15435	Protein phosphatase 1 regulatory subunit 7 (Protein phosphatase 1 regulatory subunit 22)	PP1R7	1.8069	0.85352	0.00934	2.0297
P62937	Peptidyl-prolyl cis-trans isomerase A (PPIase A) (EC 5.2.1.8) (Cyclophilin A) (Cyclosporin A-binding protein) (Rotamase A) [Cleaved into: Peptidyl-prolyl cis-trans isomerase A, N-terminally processed]	PPIA	2.1307	1.0913	0.005709	2.2434
Q06830	Peroxiredoxin-1 (EC 1.11.1.24) (Natural killer cell-enhancing factor A) (NKEF-A) (Proliferation-associated gene protein) (PAG) (Thioredoxin peroxidase 2) (Thioredoxin-dependent peroxide reductase 2) (Thioredoxin-dependent peroxiredoxin 1)	PRDX1	1.6129	0.68967	0.0083071	2.0806
Q16651	Prostasin (EC 3.4.21.-) (Channel-activating protease 1) (CAP1) (Serine protease 8) [Cleaved into: Prostasin light chain; Prostasin heavy chain]	PRSS8	0.62927	-0.66824	0.023357	1.6316
Q9H0U4	Ras-related protein Rab-1B (EC 3.6.5.2)	RAB1B	0.31695	-1.6577	0.0028771	2.541
Q9NRW1	Ras-related protein Rab-6B (EC 3.6.5.2)	RAB6B	2.068	1.0483	0.016746	1.7761
P61224	Ras-related protein Rap-1b (EC 3.6.5.2) (GTP-binding protein smg p21B)	RAP1B	1.9647	0.9743	0.0028854	2.5398
O00194	Ras-related protein Rab-27B (EC 3.6.5.2) (C25KG)	RB27B	1.6412	0.71476	0.021645	1.6646
P61586	Transforming protein RhoA (EC 3.6.5.2) (Rho cDNA clone 12) (h12)	RHOA	1.6573	0.72885	0.0089152	2.0499
P34096	Ribonuclease 4 (RNase 4) (EC 3.1.27.-)	RNAS4	1.8475	0.88557	0.0050902	2.2933
P31949	Protein S100-A11 (Calgizzarin) (Metastatic lymph node gene 70 protein) (MLN 70) (Protein S100-C) (S100 calcium-binding protein A11) [Cleaved into: Protein S100-A11, N-terminally processed]	S10AB	1.8261	0.86878	0.00077673	3.1097
P04279	Semenogelin-1 (Cancer/testis antigen 103) (Semenogelin I) (SGI) [Cleaved into: Alpha-inhibin-92; Alpha-inhibin-31; Seminal basic protein]	SEMG1	2.8498	1.5108	0.020063	1.6976
O43175	D-3-phosphoglycerate dehydrogenase (3-PGDH) (EC 1.1.1.95) (2-oxoglutarate reductase) (EC 1.1.1.399) (Malate dehydrogenase) (EC 1.1.1.37)	SERA	1.7841	0.83523	0.040046	1.3974
Q9HAT2	Sialate O-acetylesterase (EC 3.1.1.53) (H-Lse) (Sialic acid-specific 9-O-acetylesterase)	SIAE	1.524	0.60785	0.00029182	3.5349
Q9H173	Nucleotide exchange factor SIL1 (BiP-associated protein) (BAP)	SIL1	0.4937	-1.0183	0.00019739	3.7047
P03973	Antileukoproteinase (ALP) (BLPI) (HUSI-1) (Mucus proteinase inhibitor) (MPI) (Protease inhibitor WAP4) (Secretory leukocyte protease inhibitor) (Seminal proteinase inhibitor) (WAP four-disulfide core domain protein 4)	SLPI	2.7536	1.4613	0.012074	1.9182
P00441	Superoxide dismutase [Cu-Zn] (EC 1.15.1.1) (Superoxide dismutase 1) (hSod1)	SODC	0.30276	-1.7238	0.027854	1.5551
O43291	Kunitz-type protease inhibitor 2 (Hepatocyte growth factor activator inhibitor type 2) (HAI-2) (Placental bikunin)	SPIT2	2.5273	1.3376	0.011662	1.9332
Q9BUD6	Spondin-2 (Differentially expressed in cancerous and non-cancerous lung cells 1) (DIL-1) (Mindin)	SPON2	2.4291	1.2804	0.01309	1.8831
P52788	Spermine synthase (SPMSY) (EC 2.5.1.22) (Spermidine aminopropyltransferase)	SPSY	1.6743	0.74355	0.012384	1.9072
P78371	T-complex protein 1 subunit beta (TCP-1-beta) (CCT-beta)	TCPB	1.9811	0.98627	0.0036545	2.4372
Q07654	Trefoil factor 3 (Intestinal trefoil factor) (hITF) (Polypeptide P1.B) (hP1.B)	TFF3	2.7001	1.433	0.034629	1.4606
P07477	Serine protease 1 (EC 3.4.21.4) (Anionic trypsin I) (Anionic trypsin-I) (Beta-trypsin) (Cationic trypsinogen) (Pretrypsinogen I) (Trypsin I) (Trypsin-1) [Cleaved into: Alpha-trypsin chain 1; Alpha-trypsin chain 2]	TRY1	3.7521	1.9077	0.0048956	2.3102
Q96JG6	Syndetin (Coiled-coil domain-containing protein 132) (EARP/GARPII complex subunit VPS50)	VPS50	0.15502	-2.6895	0.01777	1.7503
Q14508	WAP four-disulfide core domain protein 2 (Epididymal secretory protein E4) (Major epididymis-specific protein E4) (Putative protease inhibitor WAP5)	WFDC2	1.9386	0.95505	0.0043469	2.3618
P25311	Zinc-alpha-2-glycoprotein (Zn-alpha-2-GP) (Zn-alpha-2-glycoprotein)	ZA2G	2.3548	1.2356	0.00039889	3.3991
