# Supplementary material for: Semen proteomics reveals alterations in fertility-related proteins post-recovery from COVID-19
Source: Front Physiol. 2023 Nov 9;14:1212959. doi: 10.3389/fphys.2023.1212959 (PMC10665489; doi:10.3389/fphys.2023.1212959)
Supplement: Supplementary file 6 [file Table1.XLSX]

## Sheet: tablez
	Control	COVID-19 recovered
		1st wave	2nd wave
No. of patients	10	20	21
Age (median)	34.5	38	37.5
BMI	24.75	24	27.1
COVID-19 related information
Days after COVID-19 recovery	-	26	24.5
Steriod drugs presceription	NA	0	1
COVID-19 symptom status
Asymptomatic	-	5	4
Symptomatic	-	15	17
Vaccination status
Vaccinated	-	-	12
Non-vaccinated	10	20	9
Semen parameters
Motility (%)	50 (45-60)	10 (2-30)	30 (10-40)
p-value		<0.0001	0.0002
Progressive motility (%)	40 (35-48.75)	2(1-2.62)	25 (5-35)
p-value		<0.0001	0.0005
Normal Morphology (%)	8.5 (6.25-13)	3(2-6.75)	5 (3.25-8.5)
p-value		0.0052	NS
Count (Mill/ml)	42.5 (17-78)	24 (7.5-34.5)	34 (18.5-43)
p-value		0.0138	NS
Clinical interpretation
Normal	10	3	8
OAT	-	9	2
Asthenozoospermia	-	4	2
Asthenotertozoospermia	-	4	4
Oligoasthenozoospermia	-	-	3
Oligozoospermia	-	-	-
Comorbidities
Diabetes	-	-	1
Hypertension	-	-	1
Others	-	-	2
The data are represented as Median (interquartile range)
