# Supplementary material for: Semen proteomics reveals alterations in fertility-related proteins post-recovery from COVID-19
Source: Front Physiol. 2023 Nov 9;14:1212959. doi: 10.3389/fphys.2023.1212959 (PMC10665489; doi:10.3389/fphys.2023.1212959)
Supplement: Supplementary file 8 [file Table5.XLSX]

## Sheet: Top 20 pathways
GroupID	Category	Term	Description	LogP	Log(q-value)	Gene symbols
1_Summary	Reactome Gene Sets	R-HSA-6798695	Neutrophil degranulation	-11.6382	-7.29015	CAMP,CD59,CST3,EEF1A1,FUCA1,GRN,LGALS3,PSAP,S100A11,SLPI,VCP,RNASET2,CRISP3,CAP1,NPC2
1_Member	Reactome Gene Sets	R-HSA-6798695	Neutrophil degranulation	-11.6382	-7.29015	CAMP,CD59,CST3,EEF1A1,FUCA1,GRN,LGALS3,PSAP,S100A11,SLPI,VCP,RNASET2,CRISP3,CAP1,NPC2
2_Summary	GO Biological Processes	GO:0052547	regulation of peptidase activity	-8.53764	-4.4906	CST3,EFNA1,SFN,GRN,LGMN,SEMG1,SEMG2,SLPI,SPINK2,SPINT1,VCP,WFDC2,APCS,LGALS3
2_Member	GO Biological Processes	GO:0052547	regulation of peptidase activity	-8.53764	-4.4906	CST3,EFNA1,SFN,GRN,LGMN,SEMG1,SEMG2,SLPI,SPINK2,SPINT1,VCP,WFDC2
2_Member	GO Biological Processes	GO:0052548	regulation of endopeptidase activity	-7.77096	-3.90001	CST3,EFNA1,SFN,LGMN,SEMG1,SEMG2,SLPI,SPINK2,SPINT1,VCP,WFDC2
2_Member	GO Biological Processes	GO:0030162	regulation of proteolysis	-6.21853	-2.64861	CST3,EFNA1,SFN,GRN,LGMN,SEMG1,SEMG2,SLPI,SPINK2,SPINT1,VCP,WFDC2
2_Member	GO Biological Processes	GO:0051346	negative regulation of hydrolase activity	-5.18988	-1.98794	APCS,CST3,SFN,LGALS3,SLPI,SPINK2,SPINT1,WFDC2
2_Member	GO Biological Processes	GO:0045861	negative regulation of proteolysis	-4.37484	-1.57574	CST3,EFNA1,SFN,SLPI,SPINK2,SPINT1,WFDC2
2_Member	GO Biological Processes	GO:0010951	negative regulation of endopeptidase activity	-4.25322	-1.51794	CST3,SFN,SLPI,SPINK2,SPINT1,WFDC2
2_Member	GO Biological Processes	GO:0010466	negative regulation of peptidase activity	-4.15035	-1.46527	CST3,SFN,SLPI,SPINK2,SPINT1,WFDC2
2_Member	GO Biological Processes	GO:0043086	negative regulation of catalytic activity	-2.94637	-0.75749	APCS,CST3,SFN,LGALS3,SLPI,SPINK2,SPINT1,WFDC2
3_Summary	Canonical Pathways	M239	PID A6B1 A6B4 INTEGRIN PATHWAY	-6.83955	-3.09353	SFN,LAMA5,LAMC1,YWHAE,YWHAZ,GSR,PRDX1,H3-3A,H4C9,CAP1,CALM1,VCP,GANAB,AGRN,ACTN4,PDE5A,EFNA1,CD81,DAG1,LGALS3,TCP1
3_Member	Canonical Pathways	M239	PID A6B1 A6B4 INTEGRIN PATHWAY	-6.83955	-3.09353	SFN,LAMA5,LAMC1,YWHAE,YWHAZ
3_Member	Reactome Gene Sets	R-HSA-5628897	TP53 Regulates Metabolic Genes	-5.44572	-2.10546	SFN,GSR,PRDX1,YWHAE,YWHAZ
3_Member	Reactome Gene Sets	R-HSA-9755779	SARS-CoV-2 targets host intracellular signalling and regulatory pathways	-5.41214	-2.10546	SFN,YWHAE,YWHAZ
3_Member	Reactome Gene Sets	R-HSA-75035	Chk1/Chk2(Cds1) mediated inactivation of Cyclin B:Cdk1 complex	-5.29902	-2.03013	SFN,YWHAE,YWHAZ
3_Member	Reactome Gene Sets	R-HSA-5625740	RHO GTPases activate PKNs	-5.25753	-2.0234	SFN,H3-3A,YWHAE,YWHAZ,H4C9
3_Member	Reactome Gene Sets	R-HSA-111447	Activation of BAD and translocation to mitochondria	-5.09904	-1.92706	SFN,YWHAE,YWHAZ
3_Member	Canonical Pathways	M7955	SIG INSULIN RECEPTOR PATHWAY IN CARDIAC MYOCYTES	-4.98385	-1.85586	SFN,YWHAE,YWHAZ,CAP1
3_Member	Canonical Pathways	M199	PID P38 MK2 PATHWAY	-4.63818	-1.71039	SFN,YWHAE,YWHAZ
3_Member	Reactome Gene Sets	R-HSA-1445148	Translocation of SLC2A4 (GLUT4) to the plasma membrane	-4.38761	-1.57574	CALM1,SFN,YWHAE,YWHAZ
3_Member	Canonical Pathways	M247	PID INSULIN GLUCOSE PATHWAY	-4.35121	-1.57246	SFN,YWHAE,YWHAZ
3_Member	Reactome Gene Sets	R-HSA-114452	Activation of BH3-only proteins	-4.16097	-1.46611	SFN,YWHAE,YWHAZ
3_Member	Canonical Pathways	M249	PID PI3KCI AKT PATHWAY	-3.95773	-1.39784	SFN,YWHAE,YWHAZ
3_Member	Reactome Gene Sets	R-HSA-9694516	SARS-CoV-2 Infection	-3.94996	-1.39784	SFN,VCP,YWHAE,YWHAZ,GANAB,AGRN
3_Member	Reactome Gene Sets	R-HSA-69473	G2/M DNA damage checkpoint	-3.93488	-1.39299	SFN,YWHAE,YWHAZ,H4C9
3_Member	Canonical Pathways	M271	PID PI3K PLC TRK PATHWAY	-3.92077	-1.39225	SFN,YWHAE,YWHAZ
3_Member	Reactome Gene Sets	R-HSA-195258	RHO GTPase Effectors	-3.62692	-1.21854	CALM1,SFN,H3-3A,YWHAE,YWHAZ,H4C9
3_Member	Canonical Pathways	M87	PID LKB1 PATHWAY	-3.57366	-1.18463	SFN,YWHAE,YWHAZ
3_Member	Canonical Pathways	M136	PID FOXO PATHWAY	-3.51985	-1.14951	SFN,YWHAE,YWHAZ
3_Member	Canonical Pathways	M113	PID NFAT 3PATHWAY	-3.41885	-1.062	SFN,YWHAE,YWHAZ
3_Member	Canonical Pathways	M186	PID PDGFRB PATHWAY	-3.40779	-1.06144	ACTN4,SFN,YWHAE,YWHAZ
3_Member	Reactome Gene Sets	R-HSA-9679506	SARS-CoV Infections	-3.39178	-1.06144	SFN,VCP,YWHAE,YWHAZ,GANAB,AGRN
3_Member	Reactome Gene Sets	R-HSA-109606	Intrinsic Pathway for Apoptosis	-3.37132	-1.05263	SFN,YWHAE,YWHAZ
3_Member	Reactome Gene Sets	R-HSA-194315	Signaling by Rho GTPases	-3.24341	-0.967221	CALM1,SFN,H3-3A,VCP,YWHAE,YWHAZ,H4C9,PDE5A
3_Member	Reactome Gene Sets	R-HSA-9716542	Signaling by Rho GTPases, Miro GTPases and RHOBTB3	-3.18001	-0.911117	CALM1,SFN,H3-3A,VCP,YWHAE,YWHAZ,H4C9,PDE5A
3_Member	WikiPathways	WP536	Calcium regulation in cardiac cells	-3.13964	-0.891105	CALM1,SFN,YWHAE,YWHAZ
3_Member	Canonical Pathways	M295	SIG PIP3 SIGNALING IN CARDIAC MYOCTES	-3.11974	-0.877575	SFN,YWHAE,YWHAZ
3_Member	Canonical Pathways	M121	PID MTOR 4PATHWAY	-3.08249	-0.852706	SFN,YWHAE,YWHAZ
3_Member	WikiPathways	WP289	Myometrial relaxation and contraction pathways	-3.07693	-0.852706	CALM1,SFN,YWHAE,YWHAZ
3_Member	Reactome Gene Sets	R-HSA-69481	G2/M Checkpoints	-2.98759	-0.779398	SFN,YWHAE,YWHAZ,H4C9
3_Member	Canonical Pathways	M223	PID BETA CATENIN NUC PATHWAY	-2.89619	-0.715433	SFN,YWHAE,YWHAZ
3_Member	KEGG Pathway	hsa05203	Viral carcinogenesis	-2.6691	-0.569003	ACTN4,YWHAE,YWHAZ,H4C9
3_Member	KEGG Pathway	hsa04151	PI3K-Akt signaling pathway	-2.59829	-0.533522	EFNA1,LAMA5,LAMC1,YWHAE,YWHAZ
3_Member	Canonical Pathways	M164	PID ERBB1 DOWNSTREAM PATHWAY	-2.55853	-0.502993	SFN,YWHAE,YWHAZ
3_Member	Reactome Gene Sets	R-HSA-3700989	Transcriptional Regulation by TP53	-2.5566	-0.502993	SFN,GSR,PRDX1,YWHAE,YWHAZ
3_Member	GO Biological Processes	GO:0060341	regulation of cellular localization	-2.48005	-0.465796	CD81,DAG1,SFN,LGALS3,TCP1,VCP,YWHAE
3_Member	WikiPathways	WP179	Cell cycle	-2.37523	-0.385099	SFN,YWHAE,YWHAZ
3_Member	KEGG Pathway	hsa04110	Cell cycle	-2.33614	-0.361617	SFN,YWHAE,YWHAZ
3_Member	KEGG Pathway	hsa04114	Oocyte meiosis	-2.28914	-0.328461	CALM1,YWHAE,YWHAZ
3_Member	GO Biological Processes	GO:1903829	positive regulation of protein localization	-2.16766	-0.247418	CD81,SFN,LGALS3,TCP1,YWHAE
3_Member	Reactome Gene Sets	R-HSA-69620	Cell Cycle Checkpoints	-2.11296	-0.213417	SFN,YWHAE,YWHAZ,H4C9
3_Member	GO Biological Processes	GO:0090316	positive regulation of intracellular protein transport	-2.08045	-0.196268	CD81,SFN,YWHAE
3_Member	KEGG Pathway	hsa05160	Hepatitis C	-2.07288	-0.191681	CD81,YWHAE,YWHAZ
3_Member	GO Biological Processes	GO:1904951	positive regulation of establishment of protein localization	-2.03387	-0.160015	CD81,SFN,TCP1,YWHAE
4_Summary	GO Biological Processes	GO:0019731	antibacterial humoral response	-6.44317	-2.79407	CAMP,SEMG1,SEMG2,SLPI,WFDC2,SPINK2,APCS,CD81,ACE,H3-3A,KRT9,SOD1,DPCD,DAG1,AGRN,DPP4,CCN3
4_Member	GO Biological Processes	GO:0019731	antibacterial humoral response	-6.44317	-2.79407	CAMP,SEMG1,SEMG2,SLPI,WFDC2
4_Member	GO Biological Processes	GO:1900003	regulation of serine-type endopeptidase activity	-5.67372	-2.22874	SEMG1,SEMG2,SPINK2
4_Member	GO Biological Processes	GO:1902571	regulation of serine-type peptidase activity	-5.67372	-2.22874	SEMG1,SEMG2,SPINK2
4_Member	GO Biological Processes	GO:0019730	antimicrobial humoral response	-4.90816	-1.85586	CAMP,SEMG1,SEMG2,SLPI,WFDC2
4_Member	GO Biological Processes	GO:0006959	humoral immune response	-4.9029	-1.85586	APCS,CAMP,CD81,SEMG1,SEMG2,SLPI,WFDC2
4_Member	GO Biological Processes	GO:0007283	spermatogenesis	-4.61918	-1.71039	ACE,H3-3A,KRT9,SEMG1,SEMG2,SOD1,SPINK2,WFDC2,DPCD
4_Member	GO Biological Processes	GO:0048232	male gamete generation	-4.51052	-1.6676	ACE,H3-3A,KRT9,SEMG1,SEMG2,SOD1,SPINK2,WFDC2,DPCD
4_Member	GO Biological Processes	GO:0007276	gamete generation	-3.83076	-1.34793	ACE,H3-3A,KRT9,SEMG1,SEMG2,SOD1,SPINK2,WFDC2,DPCD
4_Member	GO Biological Processes	GO:0007286	spermatid development	-2.84986	-0.674977	H3-3A,SEMG1,SEMG2,SPINK2
4_Member	GO Biological Processes	GO:0048515	spermatid differentiation	-2.79825	-0.637698	H3-3A,SEMG1,SEMG2,SPINK2
4_Member	GO Biological Processes	GO:0071695	anatomical structure maturation	-2.61611	-0.542604	DAG1,SEMG1,SEMG2,AGRN
4_Member	GO Biological Processes	GO:0042742	defense response to bacterium	-2.61421	-0.542604	CAMP,SEMG1,SEMG2,SLPI,WFDC2
4_Member	GO Biological Processes	GO:2000146	negative regulation of cell motility	-2.47149	-0.459882	DAG1,DPP4,CCN3,SEMG1,SEMG2
4_Member	GO Biological Processes	GO:0051271	negative regulation of cellular component movement	-2.43299	-0.425367	DAG1,DPP4,CCN3,SEMG1,SEMG2
4_Member	GO Biological Processes	GO:0021700	developmental maturation	-2.35934	-0.373	DAG1,SEMG1,SEMG2,AGRN
4_Member	GO Biological Processes	GO:0040013	negative regulation of locomotion	-2.30975	-0.341887	DAG1,DPP4,CCN3,SEMG1,SEMG2
4_Member	GO Biological Processes	GO:0007281	germ cell development	-2.09775	-0.207557	H3-3A,SEMG1,SEMG2,SPINK2
4_Member	GO Biological Processes	GO:0048469	cell maturation	-2.02862	-0.157667	SEMG1,SEMG2,AGRN
5_Summary	Reactome Gene Sets	R-HSA-3371511	HSF1 activation	-5.41214	-2.10546	EEF1A1,VCP,YWHAE,CALM1,HSPA13,RAB1B,CD81,CST3,EFNA1
5_Member	Reactome Gene Sets	R-HSA-3371511	HSF1 activation	-5.41214	-2.10546	EEF1A1,VCP,YWHAE
5_Member	Reactome Gene Sets	R-HSA-8876725	Protein methylation	-4.77405	-1.78771	CALM1,EEF1A1,VCP
5_Member	Reactome Gene Sets	R-HSA-3371556	Cellular response to heat stress	-4.02707	-1.41233	EEF1A1,HSPA13,VCP,YWHAE
5_Member	KEGG Pathway	hsa05134	Legionellosis	-3.32558	-1.02605	EEF1A1,VCP,RAB1B
5_Member	GO Biological Processes	GO:0042176	regulation of protein catabolic process	-2.38618	-0.390292	CD81,CST3,EEF1A1,EFNA1,VCP
6_Summary	Reactome Gene Sets	R-HSA-977225	Amyloid fiber formation	-4.92709	-1.85586	APCS,CST3,H3-3A,SEMG1,H4C9,RAB1B
6_Member	Reactome Gene Sets	R-HSA-977225	Amyloid fiber formation	-4.92709	-1.85586	APCS,CST3,H3-3A,SEMG1,H4C9
6_Member	GO Biological Processes	GO:1903018	regulation of glycoprotein metabolic process	-3.13881	-0.891105	APCS,CST3,RAB1B
7_Summary	GO Biological Processes	GO:0010952	positive regulation of peptidase activity	-4.90588	-1.85586	EFNA1,GRN,LGMN,SEMG1,SEMG2,VCP,CALM1,PSAP,AGRN
7_Member	GO Biological Processes	GO:0010952	positive regulation of peptidase activity	-4.90588	-1.85586	EFNA1,GRN,LGMN,SEMG1,SEMG2,VCP
7_Member	GO Biological Processes	GO:0051345	positive regulation of hydrolase activity	-4.66026	-1.71039	CALM1,EFNA1,GRN,LGMN,PSAP,SEMG1,SEMG2,VCP,AGRN
7_Member	GO Biological Processes	GO:0010950	positive regulation of endopeptidase activity	-3.99291	-1.41233	EFNA1,LGMN,SEMG1,SEMG2,VCP
7_Member	GO Biological Processes	GO:0045862	positive regulation of proteolysis	-3.34787	-1.03323	EFNA1,GRN,LGMN,SEMG1,SEMG2,VCP
7_Member	GO Biological Processes	GO:0007041	lysosomal transport	-2.36533	-0.377096	GRN,PSAP,VCP
7_Member	GO Biological Processes	GO:0007034	vacuolar transport	-2.08806	-0.202388	GRN,PSAP,VCP
8_Summary	GO Biological Processes	GO:1903053	regulation of extracellular matrix organization	-4.82097	-1.81532	CST3,DAG1,DPP4,LAMC1,NUCB1
8_Member	GO Biological Processes	GO:1903053	regulation of extracellular matrix organization	-4.82097	-1.81532	CST3,DAG1,DPP4,LAMC1
8_Member	Reactome Gene Sets	R-HSA-8957275	Post-translational protein phosphorylation	-2.52394	-0.48337	CST3,LAMC1,NUCB1
8_Member	Reactome Gene Sets	R-HSA-381426	Regulation of Insulin-like Growth Factor (IGF) transport and uptake by Insulin-like Growth Factor Binding Proteins (IGFBPs)	-2.34579	-0.366932	CST3,LAMC1,NUCB1
9_Summary	GO Biological Processes	GO:0034446	substrate adhesion-dependent cell spreading	-4.82097	-1.81532	EFNA1,LAMA5,LAMC1,ATRN,DAG1,AGRN,ACTN4,APCS,CD59,PRSS1,PLOD3,MATN2,CCN3,SOD1,CAP1,CD81,SPINT1
9_Member	GO Biological Processes	GO:0034446	substrate adhesion-dependent cell spreading	-4.82097	-1.81532	EFNA1,LAMA5,LAMC1,ATRN
9_Member	Reactome Gene Sets	R-HSA-3000171	Non-integrin membrane-ECM interactions	-4.73046	-1.7626	DAG1,LAMA5,LAMC1,AGRN
9_Member	WikiPathways	WP2572	Primary focal segmental glomerulosclerosis (FSGS)	-4.34075	-1.57246	ACTN4,DAG1,LAMA5,AGRN
9_Member	Reactome Gene Sets	R-HSA-3000178	ECM proteoglycans	-4.29521	-1.54919	DAG1,LAMA5,LAMC1,AGRN
9_Member	KEGG Pathway	hsa04512	ECM-receptor interaction	-4.04617	-1.41967	DAG1,LAMA5,LAMC1,AGRN
9_Member	WikiPathways	WP2806	Complement system	-3.84777	-1.34793	APCS,CD59,LAMA5,LAMC1
9_Member	GO Biological Processes	GO:0031589	cell-substrate adhesion	-3.82475	-1.34793	DAG1,EFNA1,LAMA5,LAMC1,ATRN
9_Member	Reactome Gene Sets	R-HSA-1474244	Extracellular matrix organization	-3.82094	-1.34793	DAG1,LAMA5,LAMC1,PRSS1,PLOD3,AGRN
9_Member	Canonical Pathways	M5887	NABA BASEMENT MEMBRANES	-3.78303	-1.34181	LAMA5,LAMC1,AGRN
9_Member	Canonical Pathways	M3008	NABA ECM GLYCOPROTEINS	-3.75121	-1.31695	LAMA5,LAMC1,MATN2,CCN3,AGRN
9_Member	GO Biological Processes	GO:0000902	cell morphogenesis	-3.39705	-1.06144	DAG1,EFNA1,LAMA5,LAMC1,SOD1,ATRN,PLOD3,CAP1
9_Member	GO Biological Processes	GO:0000904	cell morphogenesis involved in differentiation	-3.32425	-1.02605	DAG1,EFNA1,LAMA5,LAMC1,SOD1,ATRN,PLOD3
9_Member	Canonical Pathways	M18	PID INTEGRIN1 PATHWAY	-3.13881	-0.891105	CD81,LAMA5,LAMC1
9_Member	Canonical Pathways	M5884	NABA CORE MATRISOME	-3.0799	-0.852706	LAMA5,LAMC1,MATN2,CCN3,AGRN
9_Member	Reactome Gene Sets	R-HSA-6806834	Signaling by MET	-2.91196	-0.728243	LAMA5,LAMC1,SPINT1
9_Member	Reactome Gene Sets	R-HSA-1474228	Degradation of the extracellular matrix	-2.2093	-0.271753	LAMA5,LAMC1,PRSS1
10_Summary	Reactome Gene Sets	R-HSA-114608	Platelet degranulation	-4.6113	-1.71039	ACTN4,CALM1,PSAP,SOD1,CAP1,YWHAZ,H3-3A,PDE5A
10_Member	Reactome Gene Sets	R-HSA-114608	Platelet degranulation	-4.6113	-1.71039	ACTN4,CALM1,PSAP,SOD1,CAP1
10_Member	Reactome Gene Sets	R-HSA-76005	Response to elevated platelet cytosolic Ca2+	-4.53192	-1.67521	ACTN4,CALM1,PSAP,SOD1,CAP1
10_Member	Reactome Gene Sets	R-HSA-76002	Platelet activation, signaling and aggregation	-4.14124	-1.46527	ACTN4,CALM1,PSAP,SOD1,YWHAZ,CAP1
10_Member	Reactome Gene Sets	R-HSA-109582	Hemostasis	-3.61722	-1.21854	ACTN4,CALM1,H3-3A,PSAP,SOD1,YWHAZ,PDE5A,CAP1
11_Summary	GO Biological Processes	GO:0040014	regulation of multicellular organism growth	-4.58993	-1.70425	LGMN,SOD1,ATRN,GDF15,FBP1,SFN,H3-3A,CCN3,AGRN,CALM1,PRDX1,VCP,CUTA,ACE,DPP4,NAGLU,SEMG1,CACNA2D1,CAMP
11_Member	GO Biological Processes	GO:0040014	regulation of multicellular organism growth	-4.58993	-1.70425	LGMN,SOD1,ATRN,GDF15
11_Member	GO Biological Processes	GO:0040008	regulation of growth	-4.18218	-1.47756	FBP1,SFN,H3-3A,CCN3,LGMN,SOD1,ATRN,GDF15,AGRN
11_Member	GO Biological Processes	GO:0010035	response to inorganic substance	-3.3292	-1.02605	CALM1,FBP1,PRDX1,LGMN,SOD1,VCP,CUTA
11_Member	GO Biological Processes	GO:0007610	behavior	-3.0904	-0.852919	ACE,DPP4,NAGLU,LGMN,SEMG1,SOD1,GDF15
11_Member	GO Biological Processes	GO:0048638	regulation of developmental growth	-2.73605	-0.608338	LGMN,SOD1,ATRN,GDF15,AGRN
11_Member	GO Biological Processes	GO:0010038	response to metal ion	-2.61421	-0.542604	CALM1,FBP1,LGMN,SOD1,CUTA
11_Member	GO Biological Processes	GO:1901699	cellular response to nitrogen compound	-2.15033	-0.235229	CACNA2D1,CAMP,FBP1,LGMN,SOD1,AGRN
12_Summary	KEGG Pathway	hsa04142	Lysosome	-4.56328	-1.69233	FUCA1,NAGLU,LGMN,PSAP,NPC2
12_Member	KEGG Pathway	hsa04142	Lysosome	-4.56328	-1.69233	FUCA1,NAGLU,LGMN,PSAP,NPC2
13_Summary	GO Biological Processes	GO:0051926	negative regulation of calcium ion transport	-4.38761	-1.57574	CALM1,ACE,SEMG1,YWHAE,CACNA2D1,LGALS3,PPP1R7,ACTN4,DAG1,CCN3,SOD1,PDE5A,FBP1,SFN,NIBAN1,VCP,ATP5F1B,TCP1
13_Member	GO Biological Processes	GO:0051926	negative regulation of calcium ion transport	-4.38761	-1.57574	CALM1,ACE,SEMG1,YWHAE
13_Member	GO Biological Processes	GO:0051924	regulation of calcium ion transport	-4.1872	-1.47756	CACNA2D1,CALM1,ACE,LGALS3,SEMG1,YWHAE
13_Member	GO Biological Processes	GO:0090279	regulation of calcium ion import	-3.99582	-1.41233	ACE,LGALS3,SEMG1
13_Member	GO Biological Processes	GO:0035304	regulation of protein dephosphorylation	-3.98955	-1.41233	CALM1,LGALS3,PPP1R7,YWHAE
13_Member	GO Biological Processes	GO:0010959	regulation of metal ion transport	-3.9541	-1.39784	ACTN4,CACNA2D1,CALM1,ACE,LGALS3,SEMG1,YWHAE
13_Member	GO Biological Processes	GO:0044057	regulation of system process	-3.80289	-1.34716	CACNA2D1,CALM1,DAG1,ACE,CCN3,SOD1,YWHAE,PDE5A
13_Member	GO Biological Processes	GO:0035303	regulation of dephosphorylation	-3.39509	-1.06144	CALM1,LGALS3,PPP1R7,YWHAE
13_Member	GO Biological Processes	GO:1903522	regulation of blood circulation	-3.19679	-0.924263	CACNA2D1,CALM1,ACE,YWHAE,PDE5A
13_Member	GO Biological Processes	GO:0043271	negative regulation of ion transport	-3.04654	-0.832008	CALM1,ACE,SEMG1,YWHAE
13_Member	GO Biological Processes	GO:0045936	negative regulation of phosphate metabolic process	-2.95078	-0.75749	CALM1,FBP1,SFN,LGALS3,YWHAE,NIBAN1
13_Member	GO Biological Processes	GO:0010563	negative regulation of phosphorus metabolic process	-2.94574	-0.75749	CALM1,FBP1,SFN,LGALS3,YWHAE,NIBAN1
13_Member	GO Biological Processes	GO:0051051	negative regulation of transport	-2.78653	-0.632035	CALM1,ACE,LGALS3,CCN3,SEMG1,YWHAE
13_Member	GO Biological Processes	GO:1901019	regulation of calcium ion transmembrane transporter activity	-2.65624	-0.563442	CACNA2D1,CALM1,YWHAE
13_Member	GO Biological Processes	GO:0009408	response to heat	-2.64356	-0.557942	SOD1,VCP,YWHAE
13_Member	GO Biological Processes	GO:0008016	regulation of heart contraction	-2.62356	-0.545004	CACNA2D1,CALM1,YWHAE,PDE5A
13_Member	GO Biological Processes	GO:0043269	regulation of ion transport	-2.6044	-0.537364	ACTN4,CACNA2D1,CALM1,ACE,LGALS3,SEMG1,YWHAE
13_Member	GO Biological Processes	GO:0002027	regulation of heart rate	-2.52394	-0.48337	CACNA2D1,CALM1,YWHAE
13_Member	GO Biological Processes	GO:0032414	positive regulation of ion transmembrane transporter activity	-2.49038	-0.470691	ACTN4,CACNA2D1,CALM1
13_Member	GO Biological Processes	GO:0035637	multicellular organismal signaling	-2.40548	-0.40766	CACNA2D1,SOD1,YWHAE
13_Member	GO Biological Processes	GO:0032411	positive regulation of transporter activity	-2.37523	-0.385099	ACTN4,CACNA2D1,CALM1
13_Member	GO Biological Processes	GO:0051928	positive regulation of calcium ion transport	-2.34579	-0.366932	CACNA2D1,CALM1,LGALS3
13_Member	GO Biological Processes	GO:0042391	regulation of membrane potential	-2.25803	-0.307901	CACNA2D1,CALM1,SOD1,VCP,YWHAE
13_Member	GO Biological Processes	GO:0032412	regulation of ion transmembrane transporter activity	-2.2082	-0.271753	ACTN4,CACNA2D1,CALM1,YWHAE
13_Member	GO Biological Processes	GO:0043270	positive regulation of ion transport	-2.19183	-0.268644	ACTN4,CACNA2D1,CALM1,LGALS3
13_Member	GO Biological Processes	GO:0022898	regulation of transmembrane transporter activity	-2.15442	-0.237714	ACTN4,CACNA2D1,CALM1,YWHAE
13_Member	GO Biological Processes	GO:0034763	negative regulation of transmembrane transport	-2.10346	-0.208704	CALM1,ACE,YWHAE
13_Member	Reactome Gene Sets	R-HSA-1852241	Organelle biogenesis and maintenance	-2.09775	-0.207557	ATP5F1B,CALM1,TCP1,YWHAE
13_Member	GO Biological Processes	GO:1904064	positive regulation of cation transmembrane transport	-2.02142	-0.151912	ACTN4,CACNA2D1,CALM1
14_Summary	GO Biological Processes	GO:0030155	regulation of cell adhesion	-4.36751	-1.57574	ACTN4,ATP5F1B,CD81,DAG1,DPP4,EFNA1,LAMA5,LAMC1,LGALS3,PDE5A,PIP,TCP1,CCN3
14_Member	GO Biological Processes	GO:0030155	regulation of cell adhesion	-4.36751	-1.57574	ACTN4,ATP5F1B,CD81,DAG1,DPP4,EFNA1,LAMA5,LAMC1,LGALS3,PDE5A
14_Member	GO Biological Processes	GO:2000106	regulation of leukocyte apoptotic process	-4.10489	-1.44701	EFNA1,LGALS3,PIP,TCP1
14_Member	GO Biological Processes	GO:0070232	regulation of T cell apoptotic process	-3.99582	-1.41233	EFNA1,LGALS3,PIP
14_Member	GO Biological Processes	GO:0070228	regulation of lymphocyte apoptotic process	-3.32558	-1.02605	EFNA1,LGALS3,PIP
14_Member	GO Biological Processes	GO:0006935	chemotaxis	-2.64435	-0.557942	DAG1,DPP4,EFNA1,LAMA5,LGALS3,CCN3
14_Member	GO Biological Processes	GO:0042330	taxis	-2.63583	-0.552575	DAG1,DPP4,EFNA1,LAMA5,LGALS3,CCN3
15_Summary	GO Biological Processes	GO:0044403	biological process involved in symbiotic interaction	-4.31146	-1.55445	APCS,CAMP,CD81,DAG1,DPP4,TCP1,VCP,RAB1B,CCN3,ACE,H3-3A,PSAP,CAP1,ACTN4,LAMA5
15_Member	GO Biological Processes	GO:0044403	biological process involved in symbiotic interaction	-4.31146	-1.55445	APCS,CAMP,CD81,DAG1,DPP4,TCP1
15_Member	GO Biological Processes	GO:0019058	viral life cycle	-3.92382	-1.39225	CD81,DAG1,DPP4,VCP,RAB1B
15_Member	GO Biological Processes	GO:0016032	viral process	-3.28197	-0.997891	CD81,DAG1,DPP4,VCP,RAB1B
15_Member	GO Biological Processes	GO:0042246	tissue regeneration	-3.2815	-0.997891	CD81,DAG1,CCN3
15_Member	GO Biological Processes	GO:0031099	regeneration	-3.17201	-0.910301	CD81,DAG1,ACE,CCN3
15_Member	GO Biological Processes	GO:0051701	biological process involved in interaction with host	-3.17201	-0.910301	CD81,DAG1,DPP4,TCP1
15_Member	GO Biological Processes	GO:0046718	viral entry into host cell	-2.54688	-0.497125	CD81,DAG1,DPP4
15_Member	GO Biological Processes	GO:0044409	entry into host	-2.52394	-0.48337	CD81,DAG1,DPP4
15_Member	GO Biological Processes	GO:0040007	growth	-2.50101	-0.475155	CD81,DAG1,H3-3A,CCN3,PSAP
15_Member	GO Biological Processes	GO:0048589	developmental growth	-2.50101	-0.475155	CD81,DAG1,H3-3A,CCN3,PSAP
15_Member	GO Biological Processes	GO:0052126	movement in host environment	-2.25294	-0.304539	CD81,DAG1,DPP4
15_Member	GO Biological Processes	GO:0006898	receptor-mediated endocytosis	-2.07288	-0.191681	CD81,DPP4,CAP1
15_Member	GO Biological Processes	GO:0061061	muscle structure development	-2.03091	-0.158514	ACTN4,CD81,DAG1,H3-3A,LAMA5
16_Summary	GO Biological Processes	GO:0001895	retina homeostasis	-4.20782	-1.483	AZGP1,PRDX1,PIP,SOD1,GSR,LAMC1,SFN,ATP5F1B,ACE,GRN,YWHAE,VCP
16_Member	GO Biological Processes	GO:0001895	retina homeostasis	-4.20782	-1.483	AZGP1,PRDX1,PIP,SOD1
16_Member	Reactome Gene Sets	R-HSA-3299685	Detoxification of Reactive Oxygen Species	-3.88488	-1.36288	GSR,PRDX1,SOD1
16_Member	GO Biological Processes	GO:0001894	tissue homeostasis	-3.38826	-1.06144	AZGP1,LAMC1,PRDX1,PIP,SOD1
16_Member	GO Biological Processes	GO:0048871	multicellular organismal homeostasis	-3.38544	-1.06144	AZGP1,SFN,LAMC1,PRDX1,PIP,SOD1
16_Member	GO Biological Processes	GO:0060249	anatomical structure homeostasis	-3.05188	-0.832008	AZGP1,LAMC1,PRDX1,PIP,SOD1
16_Member	GO Biological Processes	GO:0019725	cellular homeostasis	-2.88408	-0.706275	ATP5F1B,ACE,GRN,GSR,PRDX1,SOD1,YWHAE
16_Member	GO Biological Processes	GO:0098869	cellular oxidant detoxification	-2.74913	-0.617004	GSR,PRDX1,SOD1
16_Member	Reactome Gene Sets	R-HSA-9711123	Cellular response to chemical stress	-2.74843	-0.617004	GSR,PRDX1,SOD1,VCP
16_Member	WikiPathways	WP15	Selenium micronutrient network	-2.72182	-0.606743	GSR,PRDX1,SOD1
16_Member	Reactome Gene Sets	R-HSA-9755511	KEAP1-NFE2L2 pathway	-2.5942	-0.531688	GSR,PRDX1,VCP
16_Member	GO Biological Processes	GO:1990748	cellular detoxification	-2.55853	-0.502993	GSR,PRDX1,SOD1
16_Member	GO Biological Processes	GO:0097237	cellular response to toxic substance	-2.46855	-0.458935	GSR,PRDX1,SOD1
16_Member	GO Biological Processes	GO:0098754	detoxification	-2.27998	-0.322842	GSR,PRDX1,SOD1
17_Summary	GO Biological Processes	GO:1901292	nucleoside phosphate catabolic process	-4.10489	-1.44701	HINT1,VCP,PDE5A,SMPDL3A,RNASET2,FUCA1,NAGLU,ATP5F1B,PGK1
17_Member	GO Biological Processes	GO:1901292	nucleoside phosphate catabolic process	-4.10489	-1.44701	HINT1,VCP,PDE5A,SMPDL3A
17_Member	GO Biological Processes	GO:0046434	organophosphate catabolic process	-3.11844	-0.877575	HINT1,VCP,PDE5A,SMPDL3A
17_Member	GO Biological Processes	GO:0034655	nucleobase-containing compound catabolic process	-3.03804	-0.82669	HINT1,VCP,RNASET2,PDE5A,SMPDL3A
17_Member	GO Biological Processes	GO:0009166	nucleotide catabolic process	-2.96059	-0.760129	HINT1,VCP,PDE5A
17_Member	GO Biological Processes	GO:1901136	carbohydrate derivative catabolic process	-2.95898	-0.760129	FUCA1,HINT1,NAGLU,PDE5A
17_Member	GO Biological Processes	GO:0006753	nucleoside phosphate metabolic process	-2.81447	-0.648243	ATP5F1B,HINT1,PGK1,VCP,PDE5A,SMPDL3A
17_Member	GO Biological Processes	GO:0046700	heterocycle catabolic process	-2.78272	-0.632035	HINT1,VCP,RNASET2,PDE5A,SMPDL3A
17_Member	GO Biological Processes	GO:0044270	cellular nitrogen compound catabolic process	-2.74759	-0.617004	HINT1,VCP,RNASET2,PDE5A,SMPDL3A
17_Member	GO Biological Processes	GO:0019439	aromatic compound catabolic process	-2.65746	-0.563442	HINT1,VCP,RNASET2,PDE5A,SMPDL3A
17_Member	GO Biological Processes	GO:0055086	nucleobase-containing small molecule metabolic process	-2.52064	-0.482201	ATP5F1B,HINT1,PGK1,VCP,PDE5A,SMPDL3A
17_Member	GO Biological Processes	GO:1901361	organic cyclic compound catabolic process	-2.50598	-0.475155	HINT1,VCP,RNASET2,PDE5A,SMPDL3A
17_Member	GO Biological Processes	GO:0009117	nucleotide metabolic process	-2.12062	-0.216611	ATP5F1B,HINT1,PGK1,VCP,PDE5A
18_Summary	GO Biological Processes	GO:0030198	extracellular matrix organization	-4.06969	-1.42059	DAG1,LAMC1,MATN2,PRSS1,SPINT1,PLOD3,CALM1,VCP
18_Member	GO Biological Processes	GO:0030198	extracellular matrix organization	-4.06969	-1.42059	DAG1,LAMC1,MATN2,PRSS1,SPINT1,PLOD3
18_Member	GO Biological Processes	GO:0043062	extracellular structure organization	-4.06091	-1.42041	DAG1,LAMC1,MATN2,PRSS1,SPINT1,PLOD3
18_Member	GO Biological Processes	GO:0045229	external encapsulating structure organization	-4.04346	-1.41967	DAG1,LAMC1,MATN2,PRSS1,SPINT1,PLOD3
18_Member	GO Biological Processes	GO:0022411	cellular component disassembly	-2.09775	-0.207557	CALM1,LAMC1,PRSS1,VCP
19_Summary	GO Biological Processes	GO:0030324	lung development	-3.99291	-1.41233	DAG1,ACE,LAMA5,YWHAZ,PLOD3,ATP5F1B,EFNA1,CCN3,VCP,AGRN,SPINT1,ACTN4,CACNA2D1,GRN,PDE5A
19_Member	GO Biological Processes	GO:0030324	lung development	-3.99291	-1.41233	DAG1,ACE,LAMA5,YWHAZ,PLOD3
19_Member	GO Biological Processes	GO:0030323	respiratory tube development	-3.94657	-1.39784	DAG1,ACE,LAMA5,YWHAZ,PLOD3
19_Member	GO Biological Processes	GO:0060541	respiratory system development	-3.73072	-1.30173	DAG1,ACE,LAMA5,YWHAZ,PLOD3
19_Member	GO Biological Processes	GO:0001525	angiogenesis	-3.65561	-1.23696	ATP5F1B,DAG1,ACE,EFNA1,CCN3,YWHAZ
19_Member	GO Biological Processes	GO:0050807	regulation of synapse organization	-3.62198	-1.21854	DAG1,EFNA1,VCP,YWHAZ,AGRN
19_Member	GO Biological Processes	GO:0050803	regulation of synapse structure or activity	-3.56529	-1.18101	DAG1,EFNA1,VCP,YWHAZ,AGRN
19_Member	GO Biological Processes	GO:0035239	tube morphogenesis	-3.42729	-1.06599	ATP5F1B,DAG1,ACE,EFNA1,LAMA5,CCN3,SPINT1,YWHAZ
19_Member	GO Biological Processes	GO:0001568	blood vessel development	-3.40993	-1.06144	ATP5F1B,DAG1,ACE,EFNA1,CCN3,SPINT1,YWHAZ
19_Member	GO Biological Processes	GO:0001944	vasculature development	-3.30457	-1.01341	ATP5F1B,DAG1,ACE,EFNA1,CCN3,SPINT1,YWHAZ
19_Member	GO Biological Processes	GO:0048514	blood vessel morphogenesis	-3.04927	-0.832008	ATP5F1B,DAG1,ACE,EFNA1,CCN3,YWHAZ
19_Member	WikiPathways	WP2118	Arrhythmogenic right ventricular cardiomyopathy	-2.96059	-0.760129	ACTN4,CACNA2D1,DAG1
19_Member	KEGG Pathway	hsa05410	Hypertrophic cardiomyopathy	-2.74913	-0.617004	CACNA2D1,DAG1,ACE
19_Member	GO Biological Processes	GO:0060284	regulation of cell development	-2.66584	-0.568187	ACTN4,DAG1,ACE,GRN,SPINT1,PDE5A
19_Member	GO Biological Processes	GO:0051962	positive regulation of nervous system development	-2.23595	-0.294423	DAG1,ACE,SPINT1,AGRN
19_Member	GO Biological Processes	GO:0010720	positive regulation of cell development	-2.09272	-0.205543	DAG1,ACE,SPINT1,PDE5A
19_Member	GO Biological Processes	GO:0061138	morphogenesis of a branching epithelium	-2.03587	-0.160553	DAG1,LAMA5,SPINT1
20_Summary	GO Biological Processes	GO:0001667	ameboidal-type cell migration	-3.86813	-1.35257	DPP4,KRT2,LAMA5,CCN3,CAP1,CD81,LGALS3,LGMN,FBP1,GDF15,ACE,H3-3A,PRDX1
20_Member	GO Biological Processes	GO:0001667	ameboidal-type cell migration	-3.86813	-1.35257	DPP4,KRT2,LAMA5,CCN3,CAP1
20_Member	GO Biological Processes	GO:0002685	regulation of leukocyte migration	-3.52846	-1.15352	CD81,DPP4,LGALS3,CCN3,LGMN
20_Member	GO Biological Processes	GO:0010631	epithelial cell migration	-2.76303	-0.619075	DPP4,KRT2,CCN3
20_Member	GO Biological Processes	GO:0090132	epithelium migration	-2.72182	-0.606743	DPP4,KRT2,CCN3
20_Member	GO Biological Processes	GO:0090130	tissue migration	-2.64356	-0.557942	DPP4,KRT2,CCN3
20_Member	GO Biological Processes	GO:0071675	regulation of mononuclear cell migration	-2.42611	-0.424395	LGALS3,CCN3,LGMN
20_Member	GO Biological Processes	GO:0045926	negative regulation of growth	-2.3842	-0.390238	FBP1,CCN3,LGMN,GDF15
20_Member	GO Biological Processes	GO:0002688	regulation of leukocyte chemotaxis	-2.35552	-0.372934	DPP4,CCN3,LGMN
20_Member	GO Biological Processes	GO:0008283	cell population proliferation	-2.00223	-0.137756	ACE,H3-3A,KRT2,CCN3,PRDX1
